# Supplementary material for: PyRates—A code-generation tool for modeling dynamical systems in biology and beyond
Source: PLoS Comput Biol. 2023 Dec 27;19(12):e1011761. doi: 10.1371/journal.pcbi.1011761 (PMC10775981; doi:10.1371/journal.pcbi.1011761)
Supplement: S1 File — YAML file that includes the equations and model definitions of all dynamical systems models that are used in the Results section. (YAML) [file pcbi.1011761.s001.yaml]

%YAML 1.2
---

# Operator templates (operators are used to define sets of coupled differential equations in PyRates)
#####################################################################################################

# operator for the Van der Pol oscillator
vdp_op:
  base: OperatorTemplate
  equations:
    - "x' = z"
    - "z' = mu*z*(1 - x^2) - x + inp"
  variables:
    x: output(0.0)
    z: variable(1.0)
    mu: 1.0
    inp: input(0.0)

# phase evolution operator for the Kuramoto oscillator
phase_op:
  base: OperatorTemplate
  equations:
    - "d/dt * theta = omega + K*s_in + s_ext"
  variables:
    theta: output
    omega: 10.0
    K: 1.0
    s_in: input
    s_ext: input

# sinusoidal wrapper
sin_op:
  base: OperatorTemplate
  equations:
    - "s = sin(2*pi*theta)"
  variables:
    theta: input
    s: output

# mean-field equations for a population of globally coupled quadratic integrate-and-fire (QIF) neurons
qif_op:
  base: OperatorTemplate
  equations:
    - "r' = (Delta/(pi*tau) + 2.0*r*v) / tau"
    - "v' = (v^2 + eta + I_ext + tau*r_in - (pi*tau*r)^2) / tau"
  variables:
    r: output(0.01)
    v: variable(-2.0)
    Delta: 1.0
    tau: 1.0
    eta: -5.0
    I_ext: input(0.0)
    r_in: input(0.0)

# mean-field equations for qif neurons with spike-frequency adaptation (SFA)
qif_sfa_op:
  base: qif_op
  equations:
    replace:
      eta: eta - a
    add:
      - "a' = x/tau_a"
      - "x' = alpha*r - 2.*x/tau_a - a/tau_a"
  variables:
    a: variable(0.0)
    x: variable(0.0)
    alpha: 0.5
    tau_a: 10.0

# leaky integrator operator
li_op:
  base: OperatorTemplate
  equations: "v' = -v/tau + k*r_in + I_ext + eta"
  variables:
    v: output(0.0)
    tau: 10.0
    k: 1.0
    eta: 0.0
    r_in: input(0.0)
    I_ext: input(0.0)

# hyperbolic tangent transformation
tanh_op:
  base: OperatorTemplate
  equations: "r = tanh(v)"
  variables:
    r: output(0.0)
    v: input(0.0)

# node templates (nodes are used to group operators together to form a dynamic network node in PyRates)
#######################################################################################################

# Van der Pol oscillator
vdp_pop:
  base: NodeTemplate
  operators:
    - vdp_op

# Kuramoto oscillator with a sinusoidal wrapper that converts the raw phase into a periodic signal
sin_pop:
  base: NodeTemplate
  operators:
    - phase_op
    - sin_op

# population of QIF neurons with SFA
qif_sfa_pop:
  base: NodeTemplate
  operators:
    - qif_sfa_op

# leaky integrator node with a tanh activation function
tanh:
  base: NodeTemplate
  operators:
    - li_op
    - tanh_op

# circuit templates (circuits are collections of nodes, connected by edges)
###########################################################################

# single QIF population with SFA and recurrent coupling
qif_sfa:
  base: CircuitTemplate
  nodes:
    p: qif_sfa_pop
  edges:
    - [p/qif_sfa_op/r, p/qif_sfa_op/r_in, null, {weight: 15.0}]
