# Supplementary material for: PyRates—A code-generation tool for modeling dynamical systems in biology and beyond
Source: PLoS Comput Biol. 2023 Dec 27;19(12):e1011761. doi: 10.1371/journal.pcbi.1011761 (PMC10775981; doi:10.1371/journal.pcbi.1011761)
Supplement: S2 File — Matlab file that includes the forward function of the predator-prey model that is generated by Listing 3. (M) [file pcbi.1011761.s002.m]

function dy = lotka_volterra(t,y,hist,dy,alpha,x_buffered,weight)

	x_hist0 = hist(1:2, 1);

	x = y(1:2);
	x_buffered(1) = x_hist0(1);
	x_buffered(2) = x(2);
	x_in = matmul(weight, x_buffered);
	
	dy(1:2) = x.*(alpha + x_in);

end


function z = matmul(x,y)
    z = mtimes(y,x');
end
